# Supplementary material for: Direct estrogen receptor (ER) / HER family crosstalk mediating sensitivity to lumretuzumab and pertuzumab in ER+ breast cancer
Source: PLoS One. 2017 May 11;12(5):e0177331. doi: 10.1371/journal.pone.0177331 (PMC5426757; doi:10.1371/journal.pone.0177331)
Supplement: S1 Dataset — (ZIP) [file pone.0177331.s001.zip]

Archive with 4 entries (4 files):
- Raw data for Collins et al/Fig2 A and B raw data.xlsx
- Raw data for Collins et al/Fig2 C and D raw data.xlsx
- Raw data for Collins et al/Fig3 raw data.xlsx
- Raw data for Collins et al/Fig4 raw data.xlsm
