# Supplementary material for: Direct estrogen receptor (ER) / HER family crosstalk mediating sensitivity to lumretuzumab and pertuzumab in ER+ breast cancer
Source: PLoS One. 2017 May 11;12(5):e0177331. doi: 10.1371/journal.pone.0177331 (PMC5426757; doi:10.1371/journal.pone.0177331)
Supplement: S1 Dataset — (ZIP) [file pone.0177331.s001.zip › Raw data for Collins et al/Fig2 A and B raw data.xlsx]

## Sheet: Data_Tumorvolume
Studyheader	Studyname	XTS-1284 (HBCx-19)
	Responsible	Xentech
	Study Date
	Report Date
	Measurable	Tumorvolume
Groupheader	Description	vehicle
			0	3	7	10	14	17	20	23	28	31	35	38	42	45	49	52
GroupBody		Test
		Date	2015-02-03	2015-02-06	2015-02-10	2015-02-13	2015-02-17	2015-02-20	2015-02-23	2015-02-26	2015-03-03	2015-06-06	2015-03-10
	Group	Animal \ Rel. Day	26	29	33	36	40	43	46	49	54	57	61
	1	1	108	256	665.5	936	1687.5	2176
		2	126	500	726	936	1800	2916
		3	196	364.5	726	1008	1568	2304
		4	62.5	108	256	288	550	1098.5
		5	196	256	665.5	864	1470	2048
		6	126	256	500	726	1372	2048
		7	126	256	500	726	1372	2048
		8	108	171.5	405	665.5	864	1183
		9	288	550	726	1008	1568	2745.5
		10	196	288	665.5	1098.5	1687.5	2601
Groupsummary		Mean	153.25	300.6	583.55	825.6	1393.9	2116.8	#DIV/0!	#DIV/0!	#DIV/0!	#DIV/0!	#DIV/0!	#DIV/0!	#DIV/0!	#DIV/0!	#DIV/0!	#DIV/0!	#DIV/0!	#DIV/0!	#DIV/0!	#DIV/0!
		STDEV	65.1482	136.594	161.298	236.02	394.074	599.083	#DIV/0!	#DIV/0!	#DIV/0!	#DIV/0!	#DIV/0!	#DIV/0!	#DIV/0!	#DIV/0!	#DIV/0!	#DIV/0!	#DIV/0!	#DIV/0!	#DIV/0!	#DIV/0!
		SEM	20.6017	43.1948	51.0069	74.6362	124.617	189.447	#DIV/0!	#DIV/0!	#DIV/0!	#DIV/0!	#DIV/0!	#DIV/0!	#DIV/0!	#DIV/0!	#DIV/0!	#DIV/0!	#DIV/0!	#DIV/0!	#DIV/0!	#DIV/0!
		Median	126	256	665.5	900	1519	2112	#NUM!	#NUM!	#NUM!	#NUM!	#NUM!	#NUM!	#NUM!	#NUM!	#NUM!	#NUM!	#NUM!	#NUM!	#NUM!	#NUM!
	IQR	Median-1.Quartile	13.5	0	165.5	174	147	64	#NUM!	#NUM!	#NUM!	#NUM!	#NUM!	#NUM!	#NUM!	#NUM!	#NUM!	#NUM!	#NUM!	#NUM!	#NUM!	#NUM!
	IQR	3.Quartile-Median	70	89.375	45.375	90	138.625	414.75	#NUM!	#NUM!	#NUM!	#NUM!	#NUM!	#NUM!	#NUM!	#NUM!	#NUM!	#NUM!	#NUM!	#NUM!	#NUM!	#NUM!
		Percent_Mean	1	1.9615	3.80783	5.38728	9.0956	13.8127	#DIV/0!	#DIV/0!	#DIV/0!	#DIV/0!	#DIV/0!	#DIV/0!	#DIV/0!	#DIV/0!	#DIV/0!	#DIV/0!	#DIV/0!	#DIV/0!	#DIV/0!	#DIV/0!
		Percent_Median	1	2.03175	5.28175	7.14286	12.0556	16.7619	#NUM!	#NUM!	#NUM!	#NUM!	#NUM!	#NUM!	#NUM!	#NUM!	#NUM!	#NUM!	#NUM!	#NUM!	#NUM!	#NUM!
Groupheader	Description	RO5479599 10mg/kg ip q7d
GroupBody		Test
		Date	2015-02-03	2015-02-06	2015-02-10	2015-02-13	2015-02-17	2015-02-20	2015-02-23	2015-02-27	2015-03-03	2015-06-06	2015-03-10	2015-03-13	2015-03-17	2015-03-20	2015-03-24	2015-03-27
	Group	Animal \ Rel. Day	26	29	33	36	40	43	46	50	54	57	61	64	68	71	75	78
	2	1	62.5	108	108	32	18	13.5	13.5	13.5	13.5	13.5	13.5	13.5	0.5	0.5	0.5	0.5
		2	171.5	256	256	171.5	171.5	171.5	171.5	171.5	171.5	171.5	196	196	196	196	364.5	500
		3	256	256	256	171.5	171.5	171.5	171.5	171.5	171.5	171.5	171.5	171.5	126	126	171.5	196
		4	108	108	108	62.5	62.5	62.5	62.5	108	171.5	171.5	171.5	171.5	62.5	32	32	32
		5	108	108	171.5	171.5	171.5	171.5	171.5	108	62.5	62.5	62.5	62.5	62.5	62.5	62.5	108
		6	171.5	171.5	171.5	108	108	108	108	108	108	108	108	108	75	62.5	62.5	108
		7	196	256	256	171.5	171.5	171.5	171.5	171.5	171.5	108	108	108	108	62.5	108	108
		8	108	108	108	62.5	108	108	108	108	108	108	171.5	108	108	108	171.5	171.5
		9	256	256	256	171.5	171.5	171.5	171.5	171.5	171.5	171.5	171.5	171.5	171.5	126	196	405
		10	62.5	62.5	32	13.5	13.5	0.5	0.5	0.5	0.5	0.5	0.5	0.5	0.5	0.5	0.5	0.5
Groupsummary		Mean	150	169	172.3	113.6	116.75	115	115	113.2	115	108.65	117.45	111.1	91.05	77.65	116.95	162.95	#DIV/0!	#DIV/0!	#DIV/0!	#DIV/0!
		STDEV	71.5829	79.2384	81.7256	65.5696	65.4014	68.4982	68.4982	63.548	68.4982	65.5587	71.1311	68.5577	64.6093	61.7162	112.462	167.446	#DIV/0!	#DIV/0!	#DIV/0!	#DIV/0!
		SEM	22.6365	25.0574	25.8439	20.7349	20.6817	21.661	21.661	20.0956	21.661	20.7315	22.4936	21.6798	20.4312	19.5164	35.5635	52.951	#DIV/0!	#DIV/0!	#DIV/0!	#DIV/0!
		Median	139.75	139.75	171.5	139.75	139.75	139.75	139.75	108	139.75	108	139.75	108	91.5	62.5	85.25	108	#NUM!	#NUM!	#NUM!	#NUM!
	IQR	Median-1.Quartile	31.75	31.75	63.5	77.25	65.875	65.875	65.875	0	65.875	34.125	65.875	34.125	29	22.875	45.625	57	#NUM!	#NUM!	#NUM!	#NUM!
	IQR	3.Quartile-Median	50.125	116.25	84.5	31.75	31.75	31.75	31.75	63.5	31.75	63.5	31.75	63.5	30	59	86.25	81.875	#NUM!	#NUM!	#NUM!	#NUM!
		Percent_Mean	1	1.12667	1.14867	0.757333	0.778333	0.766667	0.766667	0.754667	0.766667	0.724333	0.783	0.740667	0.607	0.517667	0.779667	1.08633	#DIV/0!	#DIV/0!	#DIV/0!	#DIV/0!
		Percent_Median	1	1	1.22719	1	1	1	1	0.772809	1	0.772809	1	0.772809	0.654741	0.447227	0.610018	0.772809	#NUM!	#NUM!	#NUM!	#NUM!
Groupheader	Description	pertuzumab 30/15mg/kg ip q7d
GroupBody		Test
		Date	2015-02-03	2015-02-06	2015-02-10	2015-02-13	2015-02-17	2015-02-20	2015-02-23	2015-02-27	2015-03-03	2015-06-06	2015-03-10	2015-03-13	2015-03-17	2015-03-20	2015-03-24	2015-03-27
	Group	Animal \ Rel. Day	26	29	33	36	40	43	46	50	54	57	61	64	68	71	75	78
	3	1	171.5	171.5	108	108	108	108	62.5	62.5	40	40	40	108	108	108	108	108
		2	256	256	256	196	171.5	171.5	171.5	171.5	171.5	171.5	171.5	171.5	171.5	126	126	126
		3	75	108	108	62.5	32	32	32	32	32	32	32	32	32	40	62.5	62.5
		4	62.5	62.5	32	13.5	13.5	13.5	13.5	18	18	32	32	32	32	32	32	32
		5	108	108	62.5	62.5	32	32	18	18	40	40	40	40	62.5	62.5	62.5	62.5
		6	75	75	62.5	62.5	62.5	62.5	62.5	62.5	62.5	108	108	108	40	18	18	18
		7	171.5	171.5	171.5	171.5	171.5	171.5	171.5	171.5	171.5	171.5	108	108	75	108	126	196
		8	196	196	171.5	171.5	171.5	171.5	171.5	126	108	108	108	108	108	108	108	108
		9	108	108	62.5	62.5	40	32	13.5	13.5	13.5	13.5	13.5	13.5	13.5	13.5	13.5	13.5
		10	288	288	196	171.5	171.5	171.5	171.5	171.5	171.5	171.5	256	256	196	196	171.5	171.5
Groupsummary		Mean	151.15	154.45	123.05	108.2	97.4	96.6	88.8	84.7	82.85	88.8	90.9	97.7	83.85	81.2	82.8	89.8	#DIV/0!	#DIV/0!	#DIV/0!	#DIV/0!
		STDEV	78.6988	75.789	72.598	64.1626	68.4608	69.2483	73.2724	68.3444	66.58	65.0987	76.5524	74.5219	61.6527	58.1054	52.9954	63.012	#DIV/0!	#DIV/0!	#DIV/0!	#DIV/0!
		SEM	24.8867	23.9666	22.9575	20.29	21.6492	21.8982	23.1708	21.6124	21.0544	20.586	24.208	23.5659	19.4963	18.3745	16.7586	19.9261	#DIV/0!	#DIV/0!	#DIV/0!	#DIV/0!
		Median	139.75	139.75	108	85.25	85.25	85.25	62.5	62.5	51.25	74	74	108	68.75	85.25	85.25	85.25	#NUM!	#NUM!	#NUM!	#NUM!
	IQR	Median-1.Quartile	56.5	31.75	45.5	22.75	51.25	53.25	41	41	17.25	40	40	74	34.75	51.25	45.625	45.625	#NUM!	#NUM!	#NUM!	#NUM!
	IQR	3.Quartile-Median	50.125	50.125	63.5	86.25	86.25	86.25	109	97.625	104.375	81.625	34	0	39.25	22.75	36.25	36.25	#NUM!	#NUM!	#NUM!	#NUM!
		Percent_Mean	1	1.02183	0.814092	0.715845	0.644393	0.6391	0.587496	0.56037	0.548131	0.587496	0.601389	0.646378	0.554747	0.537215	0.5478	0.594112	#DIV/0!	#DIV/0!	#DIV/0!	#DIV/0!
		Percent_Median	1	1	0.772809	0.610018	0.610018	0.610018	0.447227	0.447227	0.366726	0.529517	0.529517	0.772809	0.49195	0.610018	0.610018	0.610018	#NUM!	#NUM!	#NUM!	#NUM!
Groupheader	Description	RO5479599 10mg/kg ip q7d+ pertuzumab 30/15mg/kg ip q7d
GroupBody		Test
		Date	2015-02-03	2015-02-06	2015-02-10	2015-02-13	2015-02-17	2015-02-20	2015-02-23	2015-02-27	2015-03-03	2015-06-06	2015-03-10	2015-03-13	2015-03-17	2015-03-20	2015-03-24	2015-03-27
	Group	Animal \ Rel. Day	26	29	33	36	40	43	46	50	54	57	61	64	68	71	75	78
	4	1	108	108	40	13.5	0.5	0.5	0.5	0.5	0.5	5e-19	5e-19	5e-19	5e-19	5e-19	5e-19	5e-19
		2	108	108	108	62.5	40	40	40	18	18	13.5	18	32	32	18	13.5	13.5
		3	171.5	171.5	108	62.5	62.5	32	32	13.5	13.5	13.5	13.5	13.5	0.5	0.5	0.5	0.5
		4	256	256	256	171.5	171.5	171.5	171.5	171.5	171.5	108	62.5	32	13.5	0.5	0.5	0.5
		5	62.5	62.5	32	13.5	0.5	5e-24	5e-24	5e-24	5e-19	5e-19	5e-19	5e-19	5e-19	5e-19	5e-19	5e-19
		6	108	108	108	32	32	32	32	13.5	0.5	0.5	0.5	0.5	0.5	0.5	0.5	0.5
		7	171.5	171.5	108	32	32	32	13.5	13.5	13.5	13.5	13.5	13.5	13.5	13.5	13.5	13.5
		8	162	162	126	108	75	75	40	18	13.5	13.5	13.5	13.5	13.5	18	18	18
		9	108	108	108	32	18	18	13.5	13.5	13.5	13.5	13.5	13.5	13.5	13.5	13.5	13.5
		10	288	288	288	196	196	196	108	32	13.5	13.5	13.5	13.5	13.5	13.5	13.5	13.5
Groupsummary		Mean	154.35	154.35	128.2	72.35	62.8	59.7	45.1	29.4	25.8	18.95	14.85	13.2	10.05	7.8	7.35	7.35	#DIV/0!	#DIV/0!	#DIV/0!	#DIV/0!
		STDEV	71.3921	71.3921	82.2919	65.3163	68.2264	68.9675	54.1078	50.7389	51.6307	31.9143	18.0632	11.629	10.1419	8.07672	7.5537	7.5537	#DIV/0!	#DIV/0!	#DIV/0!	#DIV/0!
		SEM	22.5762	22.5762	26.023	20.6548	21.5751	21.8094	17.1104	16.045	16.3271	10.0922	5.7121	3.67741	3.20715	2.55408	2.38869	2.38869	#DIV/0!	#DIV/0!	#DIV/0!	#DIV/0!
		Median	135	135	108	47.25	36	32	32	13.5	13.5	13.5	13.5	13.5	13.5	7	7	7	#NUM!	#NUM!	#NUM!	#NUM!
	IQR	Median-1.Quartile	27	27	0	15.25	14.5	10.5	18.5	0	9.75	9.75	9.75	9.75	13	6.5	6.5	6.5	#NUM!	#NUM!	#NUM!	#NUM!
	IQR	3.Quartile-Median	36.5	36.5	13.5	49.375	35.875	34.25	8	4.5	0	0	0	0	0	6.5	6.5	6.5	#NUM!	#NUM!	#NUM!	#NUM!
		Percent_Mean	1	1	0.83058	0.46874	0.406868	0.386783	0.292193	0.190476	0.167153	0.122773	0.0962099	0.0855199	0.0651118	0.0505345	0.047619	0.047619	#DIV/0!	#DIV/0!	#DIV/0!	#DIV/0!
		Percent_Median	1	1	0.8	0.35	0.266667	0.237037	0.237037	0.1	0.1	0.1	0.1	0.1	0.1	0.0518519	0.0518519	0.0518519	#NUM!	#NUM!	#NUM!	#NUM!
Groupheader	Description
GroupBody		Test
		Date
	Group	Animal \ Rel. Day
	5	1
		2
		3
		4
		5
		6
		7
		8
		9
		10
Groupsummary		Mean	#DIV/0!	#DIV/0!	#DIV/0!	#DIV/0!	#DIV/0!	#DIV/0!	#DIV/0!	#DIV/0!	#DIV/0!	#DIV/0!	#DIV/0!	#DIV/0!	#DIV/0!	#DIV/0!	#DIV/0!	#DIV/0!				#DIV/0!
		STDEV	#DIV/0!	#DIV/0!	#DIV/0!	#DIV/0!	#DIV/0!	#DIV/0!	#DIV/0!	#DIV/0!	#DIV/0!	#DIV/0!	#DIV/0!	#DIV/0!	#DIV/0!	#DIV/0!	#DIV/0!	#DIV/0!				#DIV/0!
		SEM	#DIV/0!	#DIV/0!	#DIV/0!	#DIV/0!	#DIV/0!	#DIV/0!	#DIV/0!	#DIV/0!	#DIV/0!	#DIV/0!	#DIV/0!	#DIV/0!	#DIV/0!	#DIV/0!	#DIV/0!	#DIV/0!				#DIV/0!
		Median	#NUM!	#NUM!	#NUM!	#NUM!	#NUM!	#NUM!	#NUM!	#NUM!	#NUM!	#NUM!	#NUM!	#NUM!	#NUM!	#NUM!	#NUM!	#NUM!				#NUM!
	IQR	Median-1.Quartile	#NUM!	#NUM!	#NUM!	#NUM!	#NUM!	#NUM!	#NUM!	#NUM!	#NUM!	#NUM!	#NUM!	#NUM!	#NUM!	#NUM!	#NUM!	#NUM!				#NUM!
	IQR	3.Quartile-Median	#NUM!	#NUM!	#NUM!	#NUM!	#NUM!	#NUM!	#NUM!	#NUM!	#NUM!	#NUM!	#NUM!	#NUM!	#NUM!	#NUM!	#NUM!	#NUM!				#NUM!
		Percent_Mean	#DIV/0!	#DIV/0!	#DIV/0!	#DIV/0!	#DIV/0!	#DIV/0!	#DIV/0!	#DIV/0!	#DIV/0!	#DIV/0!	#DIV/0!	#DIV/0!	#DIV/0!	#DIV/0!	#DIV/0!	#DIV/0!				#DIV/0!
		Percent_Median	#NUM!	#NUM!	#NUM!	#NUM!	#NUM!	#NUM!	#NUM!	#NUM!	#NUM!	#NUM!	#NUM!	#NUM!	#NUM!	#NUM!	#NUM!	#NUM!				#NUM!
Groupheader
GroupBody
Groupsummary
Groupheader
GroupBody
Groupsummary
Groupheader
GroupBody
Groupsummary
Groupheader
GroupBody
Groupsummary
Finished

## Sheet: BW
Studyheader	Studyname	XTS-1284 (HBCx-19)
	Responsible	Xentech
	Study Date	0
	Report Date	0
	Measurable	Body weight [g]
Groupheader	Description	vehicle
GroupBody
		Date
	Group	Animal \ Rel. Day
	1	1
		2
		3
		4
		5
		6
		7
		8
		9
		10
Groupsummary		Mean	#DIV/0!	#DIV/0!	#DIV/0!	#DIV/0!	#DIV/0!	#DIV/0!	#DIV/0!	#DIV/0!	#DIV/0!	#DIV/0!	#DIV/0!	#DIV/0!	#DIV/0!	#DIV/0!	#DIV/0!	#DIV/0!	#DIV/0!	#DIV/0!	#DIV/0!	#DIV/0!	#DIV/0!	#DIV/0!	#DIV/0!	#DIV/0!	#DIV/0!	#DIV/0!	#DIV/0!	#DIV/0!	#DIV/0!
		STDEV	#DIV/0!	#DIV/0!	#DIV/0!	#DIV/0!	#DIV/0!	#DIV/0!	#DIV/0!	#DIV/0!	#DIV/0!	#DIV/0!	#DIV/0!	#DIV/0!	#DIV/0!	#DIV/0!	#DIV/0!	#DIV/0!	#DIV/0!	#DIV/0!	#DIV/0!	#DIV/0!	#DIV/0!	#DIV/0!	#DIV/0!	#DIV/0!	#DIV/0!	#DIV/0!	#DIV/0!	#DIV/0!	#DIV/0!
		SEM	#DIV/0!	#DIV/0!	#DIV/0!	#DIV/0!	#DIV/0!	#DIV/0!	#DIV/0!	#DIV/0!	#DIV/0!	#DIV/0!	#DIV/0!	#DIV/0!	#DIV/0!	#DIV/0!	#DIV/0!	#DIV/0!	#DIV/0!	#DIV/0!	#DIV/0!	#DIV/0!	#DIV/0!	#DIV/0!	#DIV/0!	#DIV/0!	#DIV/0!	#DIV/0!	#DIV/0!	#DIV/0!	#DIV/0!
		Median	#NUM!	#NUM!	#NUM!	#NUM!	#NUM!	#NUM!	#NUM!	#NUM!	#NUM!	#NUM!	#NUM!	#NUM!	#NUM!	#NUM!	#NUM!	#NUM!	#NUM!	#NUM!	#NUM!	#NUM!	#NUM!	#NUM!	#NUM!	#NUM!	#NUM!	#NUM!	#NUM!	#NUM!	#NUM!
	IQR	Median-1.Quartile	#NUM!	#NUM!	#NUM!	#NUM!	#NUM!	#NUM!	#NUM!	#NUM!	#NUM!	#NUM!	#NUM!	#NUM!	#NUM!	#NUM!	#NUM!	#NUM!	#NUM!	#NUM!	#NUM!	#NUM!	#NUM!	#NUM!	#NUM!	#NUM!	#NUM!	#NUM!	#NUM!	#NUM!	#NUM!
	IQR	3.Quartile-Median	#NUM!	#NUM!	#NUM!	#NUM!	#NUM!	#NUM!	#NUM!	#NUM!	#NUM!	#NUM!	#NUM!	#NUM!	#NUM!	#NUM!	#NUM!	#NUM!	#NUM!	#NUM!	#NUM!	#NUM!	#NUM!	#NUM!	#NUM!	#NUM!	#NUM!	#NUM!	#NUM!	#NUM!	#NUM!
		Percent_Mean	#DIV/0!	#DIV/0!	#DIV/0!	#DIV/0!	#DIV/0!	#DIV/0!	#DIV/0!	#DIV/0!	#DIV/0!	#DIV/0!	#DIV/0!	#DIV/0!	#DIV/0!	#DIV/0!	#DIV/0!	#DIV/0!	#DIV/0!	#DIV/0!	#DIV/0!	#DIV/0!	#DIV/0!	#DIV/0!	#DIV/0!	#DIV/0!	#DIV/0!	#DIV/0!	#DIV/0!	#DIV/0!	#DIV/0!
		Percent_Median	#NUM!	#NUM!	#NUM!	#NUM!	#NUM!	#NUM!	#NUM!	#NUM!	#NUM!	#NUM!	#NUM!	#NUM!	#NUM!	#NUM!	#NUM!	#NUM!	#NUM!	#NUM!	#NUM!	#NUM!	#NUM!	#NUM!	#NUM!	#NUM!	#NUM!	#NUM!	#NUM!	#NUM!	#NUM!
Groupheader	Description	RO5479599 10mg/kg ip q7d
GroupBody
		Date
	Group	Animal \ Rel. Day
	2	1
		2
		3
		4
		5
		6
		7
		8
		9
		10
Groupsummary		Mean	#DIV/0!	#DIV/0!	#DIV/0!	#DIV/0!	#DIV/0!	#DIV/0!	#DIV/0!	#DIV/0!	#DIV/0!	#DIV/0!	#DIV/0!	#DIV/0!	#DIV/0!	#DIV/0!	#DIV/0!	#DIV/0!	#DIV/0!	#DIV/0!	#DIV/0!	#DIV/0!	#DIV/0!	#DIV/0!	#DIV/0!	#DIV/0!	#DIV/0!	#DIV/0!	#DIV/0!	#DIV/0!	#DIV/0!
		STDEV	#DIV/0!	#DIV/0!	#DIV/0!	#DIV/0!	#DIV/0!	#DIV/0!	#DIV/0!	#DIV/0!	#DIV/0!	#DIV/0!	#DIV/0!	#DIV/0!	#DIV/0!	#DIV/0!	#DIV/0!	#DIV/0!	#DIV/0!	#DIV/0!	#DIV/0!	#DIV/0!	#DIV/0!	#DIV/0!	#DIV/0!	#DIV/0!	#DIV/0!	#DIV/0!	#DIV/0!	#DIV/0!	#DIV/0!
		SEM	#DIV/0!	#DIV/0!	#DIV/0!	#DIV/0!	#DIV/0!	#DIV/0!	#DIV/0!	#DIV/0!	#DIV/0!	#DIV/0!	#DIV/0!	#DIV/0!	#DIV/0!	#DIV/0!	#DIV/0!	#DIV/0!	#DIV/0!	#DIV/0!	#DIV/0!	#DIV/0!	#DIV/0!	#DIV/0!	#DIV/0!	#DIV/0!	#DIV/0!	#DIV/0!	#DIV/0!	#DIV/0!	#DIV/0!
		Median	#NUM!	#NUM!	#NUM!	#NUM!	#NUM!	#NUM!	#NUM!	#NUM!	#NUM!	#NUM!	#NUM!	#NUM!	#NUM!	#NUM!	#NUM!	#NUM!	#NUM!	#NUM!	#NUM!	#NUM!	#NUM!	#NUM!	#NUM!	#NUM!	#NUM!	#NUM!	#NUM!	#NUM!	#NUM!
	IQR	Median-1.Quartile	#NUM!	#NUM!	#NUM!	#NUM!	#NUM!	#NUM!	#NUM!	#NUM!	#NUM!	#NUM!	#NUM!	#NUM!	#NUM!	#NUM!	#NUM!	#NUM!	#NUM!	#NUM!	#NUM!	#NUM!	#NUM!	#NUM!	#NUM!	#NUM!	#NUM!	#NUM!	#NUM!	#NUM!	#NUM!
	IQR	3.Quartile-Median	#NUM!	#NUM!	#NUM!	#NUM!	#NUM!	#NUM!	#NUM!	#NUM!	#NUM!	#NUM!	#NUM!	#NUM!	#NUM!	#NUM!	#NUM!	#NUM!	#NUM!	#NUM!	#NUM!	#NUM!	#NUM!	#NUM!	#NUM!	#NUM!	#NUM!	#NUM!	#NUM!	#NUM!	#NUM!
		Percent_Mean	#DIV/0!	#DIV/0!	#DIV/0!	#DIV/0!	#DIV/0!	#DIV/0!	#DIV/0!	#DIV/0!	#DIV/0!	#DIV/0!	#DIV/0!	#DIV/0!	#DIV/0!	#DIV/0!	#DIV/0!	#DIV/0!	#DIV/0!	#DIV/0!	#DIV/0!	#DIV/0!	#DIV/0!	#DIV/0!	#DIV/0!	#DIV/0!	#DIV/0!	#DIV/0!	#DIV/0!	#DIV/0!	#DIV/0!
		Percent_Median	#NUM!	#NUM!	#NUM!	#NUM!	#NUM!	#NUM!	#NUM!	#NUM!	#NUM!	#NUM!	#NUM!	#NUM!	#NUM!	#NUM!	#NUM!	#NUM!	#NUM!	#NUM!	#NUM!	#NUM!	#NUM!	#NUM!	#NUM!	#NUM!	#NUM!	#NUM!	#NUM!	#NUM!	#NUM!
Groupheader	Description	pertuzumab 30/15mg/kg ip q7d
GroupBody
		Date
	Group	Animal \ Rel. Day
	3	1
		2
		3
		4
		5
		6
		7
		8
		9
		10
Groupsummary		Mean	#DIV/0!	#DIV/0!	#DIV/0!	#DIV/0!	#DIV/0!	#DIV/0!	#DIV/0!	#DIV/0!	#DIV/0!	#DIV/0!	#DIV/0!	#DIV/0!	#DIV/0!	#DIV/0!	#DIV/0!	#DIV/0!	#DIV/0!	#DIV/0!	#DIV/0!	#DIV/0!	#DIV/0!	#DIV/0!	#DIV/0!	#DIV/0!	#DIV/0!	#DIV/0!	#DIV/0!	#DIV/0!	#DIV/0!
		STDEV	#DIV/0!	#DIV/0!	#DIV/0!	#DIV/0!	#DIV/0!	#DIV/0!	#DIV/0!	#DIV/0!	#DIV/0!	#DIV/0!	#DIV/0!	#DIV/0!	#DIV/0!	#DIV/0!	#DIV/0!	#DIV/0!	#DIV/0!	#DIV/0!	#DIV/0!	#DIV/0!	#DIV/0!	#DIV/0!	#DIV/0!	#DIV/0!	#DIV/0!	#DIV/0!	#DIV/0!	#DIV/0!	#DIV/0!
		SEM	#DIV/0!	#DIV/0!	#DIV/0!	#DIV/0!	#DIV/0!	#DIV/0!	#DIV/0!	#DIV/0!	#DIV/0!	#DIV/0!	#DIV/0!	#DIV/0!	#DIV/0!	#DIV/0!	#DIV/0!	#DIV/0!	#DIV/0!	#DIV/0!	#DIV/0!	#DIV/0!	#DIV/0!	#DIV/0!	#DIV/0!	#DIV/0!	#DIV/0!	#DIV/0!	#DIV/0!	#DIV/0!	#DIV/0!
		Median	#NUM!	#NUM!	#NUM!	#NUM!	#NUM!	#NUM!	#NUM!	#NUM!	#NUM!	#NUM!	#NUM!	#NUM!	#NUM!	#NUM!	#NUM!	#NUM!	#NUM!	#NUM!	#NUM!	#NUM!	#NUM!	#NUM!	#NUM!	#NUM!	#NUM!	#NUM!	#NUM!	#NUM!	#NUM!
	IQR	Median-1.Quartile	#NUM!	#NUM!	#NUM!	#NUM!	#NUM!	#NUM!	#NUM!	#NUM!	#NUM!	#NUM!	#NUM!	#NUM!	#NUM!	#NUM!	#NUM!	#NUM!	#NUM!	#NUM!	#NUM!	#NUM!	#NUM!	#NUM!	#NUM!	#NUM!	#NUM!	#NUM!	#NUM!	#NUM!	#NUM!
	IQR	3.Quartile-Median	#NUM!	#NUM!	#NUM!	#NUM!	#NUM!	#NUM!	#NUM!	#NUM!	#NUM!	#NUM!	#NUM!	#NUM!	#NUM!	#NUM!	#NUM!	#NUM!	#NUM!	#NUM!	#NUM!	#NUM!	#NUM!	#NUM!	#NUM!	#NUM!	#NUM!	#NUM!	#NUM!	#NUM!	#NUM!
		Percent_Mean	#DIV/0!	#DIV/0!	#DIV/0!	#DIV/0!	#DIV/0!	#DIV/0!	#DIV/0!	#DIV/0!	#DIV/0!	#DIV/0!	#DIV/0!	#DIV/0!	#DIV/0!	#DIV/0!	#DIV/0!	#DIV/0!	#DIV/0!	#DIV/0!	#DIV/0!	#DIV/0!	#DIV/0!	#DIV/0!	#DIV/0!	#DIV/0!	#DIV/0!	#DIV/0!	#DIV/0!	#DIV/0!	#DIV/0!
		Percent_Median	#NUM!	#NUM!	#NUM!	#NUM!	#NUM!	#NUM!	#NUM!	#NUM!	#NUM!	#NUM!	#NUM!	#NUM!	#NUM!	#NUM!	#NUM!	#NUM!	#NUM!	#NUM!	#NUM!	#NUM!	#NUM!	#NUM!	#NUM!	#NUM!	#NUM!	#NUM!	#NUM!	#NUM!	#NUM!
Groupheader	Description	RO5479599 10mg/kg ip q7d+ pertuzumab 30/15mg/kg ip q7d
GroupBody
		Date
	Group	Animal \ Rel. Day
	4	1
		2
		3
		4
		5
		6
		7
		8
		9
		10
Groupsummary		Mean	#DIV/0!	#DIV/0!	#DIV/0!	#DIV/0!	#DIV/0!	#DIV/0!	#DIV/0!	#DIV/0!	#DIV/0!	#DIV/0!	#DIV/0!	#DIV/0!	#DIV/0!	#DIV/0!	#DIV/0!	#DIV/0!	#DIV/0!	#DIV/0!	#DIV/0!	#DIV/0!	#DIV/0!	#DIV/0!	#DIV/0!	#DIV/0!	#DIV/0!	#DIV/0!	#DIV/0!	#DIV/0!	#DIV/0!
		STDEV	#DIV/0!	#DIV/0!	#DIV/0!	#DIV/0!	#DIV/0!	#DIV/0!	#DIV/0!	#DIV/0!	#DIV/0!	#DIV/0!	#DIV/0!	#DIV/0!	#DIV/0!	#DIV/0!	#DIV/0!	#DIV/0!	#DIV/0!	#DIV/0!	#DIV/0!	#DIV/0!	#DIV/0!	#DIV/0!	#DIV/0!	#DIV/0!	#DIV/0!	#DIV/0!	#DIV/0!	#DIV/0!	#DIV/0!
		SEM	#DIV/0!	#DIV/0!	#DIV/0!	#DIV/0!	#DIV/0!	#DIV/0!	#DIV/0!	#DIV/0!	#DIV/0!	#DIV/0!	#DIV/0!	#DIV/0!	#DIV/0!	#DIV/0!	#DIV/0!	#DIV/0!	#DIV/0!	#DIV/0!	#DIV/0!	#DIV/0!	#DIV/0!	#DIV/0!	#DIV/0!	#DIV/0!	#DIV/0!	#DIV/0!	#DIV/0!	#DIV/0!	#DIV/0!
		Median	#NUM!	#NUM!	#NUM!	#NUM!	#NUM!	#NUM!	#NUM!	#NUM!	#NUM!	#NUM!	#NUM!	#NUM!	#NUM!	#NUM!	#NUM!	#NUM!	#NUM!	#NUM!	#NUM!	#NUM!	#NUM!	#NUM!	#NUM!	#NUM!	#NUM!	#NUM!	#NUM!	#NUM!	#NUM!
	IQR	Median-1.Quartile	#NUM!	#NUM!	#NUM!	#NUM!	#NUM!	#NUM!	#NUM!	#NUM!	#NUM!	#NUM!	#NUM!	#NUM!	#NUM!	#NUM!	#NUM!	#NUM!	#NUM!	#NUM!	#NUM!	#NUM!	#NUM!	#NUM!	#NUM!	#NUM!	#NUM!	#NUM!	#NUM!	#NUM!	#NUM!
	IQR	3.Quartile-Median	#NUM!	#NUM!	#NUM!	#NUM!	#NUM!	#NUM!	#NUM!	#NUM!	#NUM!	#NUM!	#NUM!	#NUM!	#NUM!	#NUM!	#NUM!	#NUM!	#NUM!	#NUM!	#NUM!	#NUM!	#NUM!	#NUM!	#NUM!	#NUM!	#NUM!	#NUM!	#NUM!	#NUM!	#NUM!
		Percent_Mean	#DIV/0!	#DIV/0!	#DIV/0!	#DIV/0!	#DIV/0!	#DIV/0!	#DIV/0!	#DIV/0!	#DIV/0!	#DIV/0!	#DIV/0!	#DIV/0!	#DIV/0!	#DIV/0!	#DIV/0!	#DIV/0!	#DIV/0!	#DIV/0!	#DIV/0!	#DIV/0!	#DIV/0!	#DIV/0!	#DIV/0!	#DIV/0!	#DIV/0!	#DIV/0!	#DIV/0!	#DIV/0!	#DIV/0!
		Percent_Median	#NUM!	#NUM!	#NUM!	#NUM!	#NUM!	#NUM!	#NUM!	#NUM!	#NUM!	#NUM!	#NUM!	#NUM!	#NUM!	#NUM!	#NUM!	#NUM!	#NUM!	#NUM!	#NUM!	#NUM!	#NUM!	#NUM!	#NUM!	#NUM!	#NUM!	#NUM!	#NUM!	#NUM!	#NUM!
Groupheader	Description	0
GroupBody
		Date
	Group	Animal \ Rel. Day
	5	1
		2
		3
		4
		5
		6
		7
		8
		9
		10
Groupsummary		Mean	#DIV/0!	#DIV/0!	#DIV/0!	#DIV/0!	#DIV/0!	#DIV/0!	#DIV/0!	#DIV/0!	#DIV/0!	#DIV/0!	#DIV/0!	#DIV/0!	#DIV/0!	#DIV/0!	#DIV/0!	#DIV/0!	#DIV/0!	#DIV/0!	#DIV/0!	#DIV/0!	#DIV/0!	#DIV/0!	#DIV/0!	#DIV/0!	#DIV/0!	#DIV/0!	#DIV/0!	#DIV/0!	#DIV/0!
		STDEV	#DIV/0!	#DIV/0!	#DIV/0!	#DIV/0!	#DIV/0!	#DIV/0!	#DIV/0!	#DIV/0!	#DIV/0!	#DIV/0!	#DIV/0!	#DIV/0!	#DIV/0!	#DIV/0!	#DIV/0!	#DIV/0!	#DIV/0!	#DIV/0!	#DIV/0!	#DIV/0!	#DIV/0!	#DIV/0!	#DIV/0!	#DIV/0!	#DIV/0!	#DIV/0!	#DIV/0!	#DIV/0!	#DIV/0!
		SEM	#DIV/0!	#DIV/0!	#DIV/0!	#DIV/0!	#DIV/0!	#DIV/0!	#DIV/0!	#DIV/0!	#DIV/0!	#DIV/0!	#DIV/0!	#DIV/0!	#DIV/0!	#DIV/0!	#DIV/0!	#DIV/0!	#DIV/0!	#DIV/0!	#DIV/0!	#DIV/0!	#DIV/0!	#DIV/0!	#DIV/0!	#DIV/0!	#DIV/0!	#DIV/0!	#DIV/0!	#DIV/0!	#DIV/0!
		Median	#NUM!	#NUM!	#NUM!	#NUM!	#NUM!	#NUM!	#NUM!	#NUM!	#NUM!	#NUM!	#NUM!	#NUM!	#NUM!	#NUM!	#NUM!	#NUM!	#NUM!	#NUM!	#NUM!	#NUM!	#NUM!	#NUM!	#NUM!	#NUM!	#NUM!	#NUM!	#NUM!	#NUM!	#NUM!
	IQR	Median-1.Quartile	#NUM!	#NUM!	#NUM!	#NUM!	#NUM!	#NUM!	#NUM!	#NUM!	#NUM!	#NUM!	#NUM!	#NUM!	#NUM!	#NUM!	#NUM!	#NUM!	#NUM!	#NUM!	#NUM!	#NUM!	#NUM!	#NUM!	#NUM!	#NUM!	#NUM!	#NUM!	#NUM!	#NUM!	#NUM!
	IQR	3.Quartile-Median	#NUM!	#NUM!	#NUM!	#NUM!	#NUM!	#NUM!	#NUM!	#NUM!	#NUM!	#NUM!	#NUM!	#NUM!	#NUM!	#NUM!	#NUM!	#NUM!	#NUM!	#NUM!	#NUM!	#NUM!	#NUM!	#NUM!	#NUM!	#NUM!	#NUM!	#NUM!	#NUM!	#NUM!	#NUM!
		Percent_Mean	#DIV/0!	#DIV/0!	#DIV/0!	#DIV/0!	#DIV/0!	#DIV/0!	#DIV/0!	#DIV/0!	#DIV/0!	#DIV/0!	#DIV/0!	#DIV/0!	#DIV/0!	#DIV/0!	#DIV/0!	#DIV/0!	#DIV/0!	#DIV/0!	#DIV/0!	#DIV/0!	#DIV/0!	#DIV/0!	#DIV/0!	#DIV/0!	#DIV/0!	#DIV/0!	#DIV/0!	#DIV/0!	#DIV/0!
		Percent_Median	#NUM!	#NUM!	#NUM!	#NUM!	#NUM!	#NUM!	#NUM!	#NUM!	#NUM!	#NUM!	#NUM!	#NUM!	#NUM!	#NUM!	#NUM!	#NUM!	#NUM!	#NUM!	#NUM!	#NUM!	#NUM!	#NUM!	#NUM!	#NUM!	#NUM!	#NUM!	#NUM!	#NUM!	#NUM!
Groupheader
GroupBody
Groupsummary
Groupheader
GroupBody
Groupsummary
Groupheader
GroupBody
Groupsummary
Groupheader
GroupBody
Groupsummary
Finished

## Sheet: Data_Tumorvolume (2)
Studyheader	Studyname	XTS-1284 (HBCx-19)
	Responsible	Xentech
	Study Date
	Report Date
	Measurable	Tumorvolume
Groupheader	Description	vehicle
			0	3	7	10	14	17	20	23	28	31	35
GroupBody		Test
		Date	2015-02-03	2015-02-06	2015-02-10	2015-02-13	2015-02-17	2015-02-20	2015-02-23	2015-02-26	2015-03-03	2015-06-06	2015-03-10
	Group	Animal \ Rel. Day	26	29	33	36	40	43	46	49	54	57	61
	1	1	108	256	665.5	936	1687.5	2176
		2	126	500	726	936	1800	2916
		3	196	364.5	726	1008	1568	2304
		4	62.5	108	256	288	550	1098.5
		5	196	256	665.5	864	1470	2048
		6	126	256	500	726	1372	2048
		7	126	256	500	726	1372	2048
		8	108	171.5	405	665.5	864	1183
		9	288	550	726	1008	1568	2745.5
		10	196	288	665.5	1098.5	1687.5	2601
Groupsummary		Mean	153.25	300.6	583.55	825.6	1393.9	2116.8	#DIV/0!	#DIV/0!	#DIV/0!	#DIV/0!	#DIV/0!	#DIV/0!	#DIV/0!	#DIV/0!	#DIV/0!	#DIV/0!	#DIV/0!	#DIV/0!	#DIV/0!
		STDEV	65.1482	136.594	161.298	236.02	394.074	599.083	#DIV/0!	#DIV/0!	#DIV/0!	#DIV/0!	#DIV/0!	#DIV/0!	#DIV/0!	#DIV/0!	#DIV/0!	#DIV/0!	#DIV/0!	#DIV/0!	#DIV/0!
		SEM	20.6017	43.1948	51.0069	74.6362	124.617	189.447	#DIV/0!	#DIV/0!	#DIV/0!	#DIV/0!	#DIV/0!	#DIV/0!	#DIV/0!	#DIV/0!	#DIV/0!	#DIV/0!	#DIV/0!	#DIV/0!	#DIV/0!
		Median	126	256	665.5	900	1519	2112	#NUM!	#NUM!	#NUM!	#NUM!	#NUM!	#NUM!	#NUM!	#NUM!	#NUM!	#NUM!	#NUM!	#NUM!	#NUM!
	IQR	Median-1.Quartile	13.5	0	165.5	174	147	64	#NUM!	#NUM!	#NUM!	#NUM!	#NUM!	#NUM!	#NUM!	#NUM!	#NUM!	#NUM!	#NUM!	#NUM!	#NUM!
	IQR	3.Quartile-Median	70	89.375	45.375	90	138.625	414.75	#NUM!	#NUM!	#NUM!	#NUM!	#NUM!	#NUM!	#NUM!	#NUM!	#NUM!	#NUM!	#NUM!	#NUM!	#NUM!
		Percent_Mean	1	1.9615	3.80783	5.38728	9.0956	13.8127	#DIV/0!	#DIV/0!	#DIV/0!	#DIV/0!	#DIV/0!	#DIV/0!	#DIV/0!	#DIV/0!	#DIV/0!	#DIV/0!	#DIV/0!	#DIV/0!	#DIV/0!
		Percent_Median	1	2.03175	5.28175	7.14286	12.0556	16.7619	#NUM!	#NUM!	#NUM!	#NUM!	#NUM!	#NUM!	#NUM!	#NUM!	#NUM!	#NUM!	#NUM!	#NUM!	#NUM!
Groupheader	Description	RO5479599 10mg/kg q7d
GroupBody		Test
		Date	2015-02-03	2015-02-06	2015-02-10	2015-02-13	2015-02-17	2015-02-20	2015-02-23	2015-02-27	2015-03-03	2015-03-06	2015-03-10	2015-03-13	2015-03-17	2015-03-20	2015-03-24	2015-03-27
	Group	Animal \ Rel. Day	26	29	33	36	40	43	46	50	54	57	61	64	68	71	75	78
	2	1	62.5	108	108	32	18	13.5	13.5	13.5	13.5	13.5	13.5	13.5	0.5	0.5	0.5	0.5
		2	171.5	256	256	171.5	171.5	171.5	171.5	171.5	171.5	171.5	196	196	196	196	364.5	500
		3	256	256	256	171.5	171.5	171.5	171.5	171.5	171.5	171.5	171.5	171.5	126	126	171.5	196
		4	108	108	108	62.5	62.5	62.5	62.5	108	171.5	171.5	171.5	171.5	62.5	32	32	32
		5	108	108	171.5	171.5	171.5	171.5	171.5	108	62.5	62.5	62.5	62.5	62.5	62.5	62.5	108
		6	171.5	171.5	171.5	108	108	108	108	108	108	108	108	108	75	62.5	62.5	108
		7	196	256	256	171.5	171.5	171.5	171.5	171.5	171.5	108	108	108	108	62.5	108	108
		8	108	108	108	62.5	108	108	108	108	108	108	171.5	108	108	108	171.5	171.5
		9	256	256	256	171.5	171.5	171.5	171.5	171.5	171.5	171.5	171.5	171.5	171.5	126	196	405
		10	62.5	62.5	32	13.5	13.5	0.5	0.5	0.5	0.5	0.5	0.5	0.5	0.5	0.5	0.5	0.5
Groupsummary		Mean	150	169	172.3	113.6	116.75	115	115	113.2	115	108.65	117.45	111.1	91.05	77.65	116.95	162.95	#DIV/0!	#DIV/0!	#DIV/0!
		STDEV	71.5829	79.2384	81.7256	65.5696	65.4014	68.4982	68.4982	63.548	68.4982	65.5587	71.1311	68.5577	64.6093	61.7162	112.462	167.446	#DIV/0!	#DIV/0!	#DIV/0!
		SEM	22.6365	25.0574	25.8439	20.7349	20.6817	21.661	21.661	20.0956	21.661	20.7315	22.4936	21.6798	20.4312	19.5164	35.5635	52.951	#DIV/0!	#DIV/0!	#DIV/0!
		Median	139.75	139.75	171.5	139.75	139.75	139.75	139.75	108	139.75	108	139.75	108	91.5	62.5	85.25	108	#NUM!	#NUM!	#NUM!
	IQR	Median-1.Quartile	31.75	31.75	63.5	77.25	65.875	65.875	65.875	0	65.875	34.125	65.875	34.125	29	22.875	45.625	57	#NUM!	#NUM!	#NUM!
	IQR	3.Quartile-Median	50.125	116.25	84.5	31.75	31.75	31.75	31.75	63.5	31.75	63.5	31.75	63.5	30	59	86.25	81.875	#NUM!	#NUM!	#NUM!
		Percent_Mean	1	1.12667	1.14867	0.757333	0.778333	0.766667	0.766667	0.754667	0.766667	0.724333	0.783	0.740667	0.607	0.517667	0.779667	1.08633	#DIV/0!	#DIV/0!	#DIV/0!
		Percent_Median	1	1	1.22719	1	1	1	1	0.772809	1	0.772809	1	0.772809	0.654741	0.447227	0.610018	0.772809	#NUM!	#NUM!	#NUM!
Groupheader	Description	pertuzumab 30/15mg/kg q7d
GroupBody		Test
		Date	2015-02-03	2015-02-06	2015-02-10	2015-02-13	2015-02-17	2015-02-20	2015-02-23	2015-02-27	2015-03-03	2015-03-06	2015-03-10	2015-03-13	2015-03-17	2015-03-20	2015-03-24	2015-03-27
	Group	Animal \ Rel. Day	26	29	33	36	40	43	46	50	54	57	61	64	68	71	75	78
	3	1	171.5	171.5	108	108	108	108	62.5	62.5	40	40	40	108	108	108	108	108
		2	256	256	256	196	171.5	171.5	171.5	171.5	171.5	171.5	171.5	171.5	171.5	126	126	126
		3	75	108	108	62.5	32	32	32	32	32	32	32	32	32	40	62.5	62.5
		4	62.5	62.5	32	13.5	13.5	13.5	13.5	18	18	32	32	32	32	32	32	32
		5	108	108	62.5	62.5	32	32	18	18	40	40	40	40	62.5	62.5	62.5	62.5
		6	75	75	62.5	62.5	62.5	62.5	62.5	62.5	62.5	108	108	108	40	18	18	18
		7	171.5	171.5	171.5	171.5	171.5	171.5	171.5	171.5	171.5	171.5	108	108	75	108	126	196
		8	196	196	171.5	171.5	171.5	171.5	171.5	126	108	108	108	108	108	108	108	108
		9	108	108	62.5	62.5	40	32	13.5	13.5	13.5	13.5	13.5	13.5	13.5	13.5	13.5	13.5
		10	288	288	196	171.5	171.5	171.5	171.5	171.5	171.5	171.5	256	256	196	196	171.5	171.5
Groupsummary		Mean	151.15	154.45	123.05	108.2	97.4	96.6	88.8	84.7	82.85	88.8	90.9	97.7	83.85	81.2	82.8	89.8	#DIV/0!	#DIV/0!	#DIV/0!
		STDEV	78.6988	75.789	72.598	64.1626	68.4608	69.2483	73.2724	68.3444	66.58	65.0987	76.5524	74.5219	61.6527	58.1054	52.9954	63.012	#DIV/0!	#DIV/0!	#DIV/0!
		SEM	24.8867	23.9666	22.9575	20.29	21.6492	21.8982	23.1708	21.6124	21.0544	20.586	24.208	23.5659	19.4963	18.3745	16.7586	19.9261	#DIV/0!	#DIV/0!	#DIV/0!
		Median	139.75	139.75	108	85.25	85.25	85.25	62.5	62.5	51.25	74	74	108	68.75	85.25	85.25	85.25	#NUM!	#NUM!	#NUM!
	IQR	Median-1.Quartile	56.5	31.75	45.5	22.75	51.25	53.25	41	41	17.25	40	40	74	34.75	51.25	45.625	45.625	#NUM!	#NUM!	#NUM!
	IQR	3.Quartile-Median	50.125	50.125	63.5	86.25	86.25	86.25	109	97.625	104.375	81.625	34	0	39.25	22.75	36.25	36.25	#NUM!	#NUM!	#NUM!
		Percent_Mean	1	1.02183	0.814092	0.715845	0.644393	0.6391	0.587496	0.56037	0.548131	0.587496	0.601389	0.646378	0.554747	0.537215	0.5478	0.594112	#DIV/0!	#DIV/0!	#DIV/0!
		Percent_Median	1	1	0.772809	0.610018	0.610018	0.610018	0.447227	0.447227	0.366726	0.529517	0.529517	0.772809	0.49195	0.610018	0.610018	0.610018	#NUM!	#NUM!	#NUM!
Groupheader	Description	RO5479599 10mg/kg q7d+ pertuzumab 30/15mg/kg q7d
GroupBody		Test
		Date	2015-02-03	2015-02-06	2015-02-10	2015-02-13	2015-02-17	2015-02-20	2015-02-23	2015-02-27	2015-03-03	2015-03-06	2015-03-10	2015-03-13	2015-03-17	2015-03-20	2015-03-24	2015-03-27
	Group	Animal \ Rel. Day	26	29	33	36	40	43	46	50	54	57	61	64	68	71	75	78
	4	1	108	108	40	13.5	0.5	0.5	0.5	0.5	0.5	5e-19	5e-19	5e-19	5e-19	5e-19	5e-19	5e-19
		2	108	108	108	62.5	40	40	40	18	18	13.5	18	32	32	18	13.5	13.5
		3	171.5	171.5	108	62.5	62.5	32	32	13.5	13.5	13.5	13.5	13.5	0.5	0.5	0.5	0.5
		4	256	256	256	171.5	171.5	171.5	171.5	171.5	171.5	108	62.5	32	13.5	0.5	0.5	0.5
		5	62.5	62.5	32	13.5	0.5	5e-24	5e-24	5e-24	5e-19	5e-19	5e-19	5e-19	5e-19	5e-19	5e-19	5e-19
		6	108	108	108	32	32	32	32	13.5	0.5	0.5	0.5	0.5	0.5	0.5	0.5	0.5
		7	171.5	171.5	108	32	32	32	13.5	13.5	13.5	13.5	13.5	13.5	13.5	13.5	13.5	13.5
		8	162	162	126	108	75	75	40	18	13.5	13.5	13.5	13.5	13.5	18	18	18
		9	108	108	108	32	18	18	13.5	13.5	13.5	13.5	13.5	13.5	13.5	13.5	13.5	13.5
		10	288	288	288	196	196	196	108	32	13.5	13.5	13.5	13.5	13.5	13.5	13.5	13.5
Groupsummary		Mean	154.35	154.35	128.2	72.35	62.8	59.7	45.1	29.4	25.8	18.95	14.85	13.2	10.05	7.8	7.35	7.35	#DIV/0!	#DIV/0!	#DIV/0!
		STDEV	71.3921	71.3921	82.2919	65.3163	68.2264	68.9675	54.1078	50.7389	51.6307	31.9143	18.0632	11.629	10.1419	8.07672	7.5537	7.5537	#DIV/0!	#DIV/0!	#DIV/0!
		SEM	22.5762	22.5762	26.023	20.6548	21.5751	21.8094	17.1104	16.045	16.3271	10.0922	5.7121	3.67741	3.20715	2.55408	2.38869	2.38869	#DIV/0!	#DIV/0!	#DIV/0!
		Median	135	135	108	47.25	36	32	32	13.5	13.5	13.5	13.5	13.5	13.5	7	7	7	#NUM!	#NUM!	#NUM!
	IQR	Median-1.Quartile	27	27	0	15.25	14.5	10.5	18.5	0	9.75	9.75	9.75	9.75	13	6.5	6.5	6.5	#NUM!	#NUM!	#NUM!
	IQR	3.Quartile-Median	36.5	36.5	13.5	49.375	35.875	34.25	8	4.5	0	0	0	0	0	6.5	6.5	6.5	#NUM!	#NUM!	#NUM!
		Percent_Mean	1	1	0.83058	0.46874	0.406868	0.386783	0.292193	0.190476	0.167153	0.122773	0.0962099	0.0855199	0.0651118	0.0505345	0.047619	0.047619	#DIV/0!	#DIV/0!	#DIV/0!
		Percent_Median	1	1	0.8	0.35	0.266667	0.237037	0.237037	0.1	0.1	0.1	0.1	0.1	0.1	0.0518519	0.0518519	0.0518519	#NUM!	#NUM!	#NUM!
Groupheader	Description
GroupBody		Test
		Date
	Group	Animal \ Rel. Day
	5	1
		2
		3
		4
		5
		6
		7
		8
		9
		10
Groupsummary		Mean	#DIV/0!	#DIV/0!	#DIV/0!	#DIV/0!	#DIV/0!	#DIV/0!	#DIV/0!	#DIV/0!	#DIV/0!	#DIV/0!	#DIV/0!	#DIV/0!	#DIV/0!			#DIV/0!			#DIV/0!
		STDEV	#DIV/0!	#DIV/0!	#DIV/0!	#DIV/0!	#DIV/0!	#DIV/0!	#DIV/0!	#DIV/0!	#DIV/0!	#DIV/0!	#DIV/0!	#DIV/0!	#DIV/0!			#DIV/0!			#DIV/0!
		SEM	#DIV/0!	#DIV/0!	#DIV/0!	#DIV/0!	#DIV/0!	#DIV/0!	#DIV/0!	#DIV/0!	#DIV/0!	#DIV/0!	#DIV/0!	#DIV/0!	#DIV/0!			#DIV/0!			#DIV/0!
		Median	#NUM!	#NUM!	#NUM!	#NUM!	#NUM!	#NUM!	#NUM!	#NUM!	#NUM!	#NUM!	#NUM!	#NUM!	#NUM!			#NUM!			#NUM!
	IQR	Median-1.Quartile	#NUM!	#NUM!	#NUM!	#NUM!	#NUM!	#NUM!	#NUM!	#NUM!	#NUM!	#NUM!	#NUM!	#NUM!	#NUM!			#NUM!			#NUM!
	IQR	3.Quartile-Median	#NUM!	#NUM!	#NUM!	#NUM!	#NUM!	#NUM!	#NUM!	#NUM!	#NUM!	#NUM!	#NUM!	#NUM!	#NUM!			#NUM!			#NUM!
		Percent_Mean	#DIV/0!	#DIV/0!	#DIV/0!	#DIV/0!	#DIV/0!	#DIV/0!	#DIV/0!	#DIV/0!	#DIV/0!	#DIV/0!	#DIV/0!	#DIV/0!	#DIV/0!			#DIV/0!			#DIV/0!
		Percent_Median	#NUM!	#NUM!	#NUM!	#NUM!	#NUM!	#NUM!	#NUM!	#NUM!	#NUM!	#NUM!	#NUM!	#NUM!	#NUM!			#NUM!			#NUM!
Groupheader
GroupBody
Groupsummary
Groupheader
GroupBody
Groupsummary
Groupheader
GroupBody
Groupsummary
Groupheader
GroupBody
Groupsummary
Finished
