# Supplementary material for: Direct estrogen receptor (ER) / HER family crosstalk mediating sensitivity to lumretuzumab and pertuzumab in ER+ breast cancer
Source: PLoS One. 2017 May 11;12(5):e0177331. doi: 10.1371/journal.pone.0177331 (PMC5426757; doi:10.1371/journal.pone.0177331)
Supplement: S1 Dataset — (ZIP) [file pone.0177331.s001.zip › Raw data for Collins et al/Fig2 C and D raw data.xlsx]

## Sheet: Sheet 1
	AKT	P-AKT	Her3	P-Her3	Her2	P-Her2	MAPK	P-MAPK
Lane 1	174664	88848.9	170784	109591	221937	50277	114921	81870.6
Lane 2	208863	116254	168287	119856	194294	40442	91998	62212.8
Lane 3	163112	64513	175050	84084	175442	24798.6	97314.6	58443.1											AKT	P-AKT
Lane 4	155272	86802.5	122408	100998	168373	35837.8	86724.8	74623										Lane 1	174664	88848.9
Lane 5	201323	106772	195256	139526	212448	34575.7	94335	65118										Lane 2	208863	116254
Lane 6	185482	60351	162149	95621.4	171898	27613	75031.5	28087										Lane 3	163112	64513
Lane 7	179516	117313	153174	90249.8	163918	36590.2	67827	104351										Lane 4	155272	86802.5
Lane 8	149164	128895	128948	88179.2	182239	22699	51794.5	85757										Lane 5	201323	106772
Lane 9	178726	137696	133604	65444.9	173154	26675.8	68253.1	104231										Lane 6	185482	60351
Lane 10	206547	203529	187594	176468	237002	35198	126472	152496
Lane 11	161263	113281	166748	95112.8	201070	24856.9	62131	79115.5										Ratio Phospho-Total
Lane 12	199298	126516	224915	156934	220902	11032	110864	129566										Lane 1	=U5/T5
Lane 13	257176	138487	248296	123752	265932	78580	95486.4	111380										Lane 2
Lane 14	94572.8	30688.8	64229	11323.3	130574	32527.8	13148	31915										Lane 3
Lane 15	180325	23794.1	161410	9519.79	206433	42764.6	39675.5	47960										Lane 4
Lane 16	158800	122220	151235	86578	183760	18762.4	31226.4	100391										Lane 5
Lane 17	186311	62606.2	70821.7	24329.3	114842	37148.2	12394.8	77945.5										Lane 6
Lane 18	253191	128204	229059	183959	251154	80960.4	19766	45394.1
Lane 19	46776.5	11543.7	21919	15218.7	50786.1	11899	2384.42	11731
Lane 21	193244	2578.02	109424	8232.48	158693	5506.4	2666.48	18135.5
Lane 22	89081	3893.47	20060.5	2540.28	47502.6	12983.2	2817.29	15715
Lane 23	89148.1	9639.9	43609.8	37538	99506.4	22362.1	2094.89	67447.5
Lane 24	98108	7324.53	65642.5	7085.4	97841.5	30174.6	2732.34	8171.18
	AKT	P-AKT	Her3	P-Her3	Her2	P-Her2	MAPK	P-MAPK
Gruppe 1	181453	87256.8	165655	108279	190732	35590.7	93387.4	61725.7
Gruppe 2	179086	137872	165830	112065	196381	26175.3	81223.6	109253
Gruppe 3	188396	84333.3	154175	73243.6	192116	48457.2	35282.8	69164.2
Gruppe 4	103271	6995.93	52131.2	14123	90865.9	16585.1	2539.08	24240
ratio Phopho-Total
Lane 1	0.508686		0.641698		0.226537		114921
Lane 2	0.556603		0.712214		0.208148		91998
Lane 3	0.395514		0.480344		0.141349		97314.6
Lane 4	0.559034		0.825092		0.212847		86724.8
Lane 5	0.530352		0.714581		0.162749		94335
Lane 6	0.325374		0.589713		0.160636		75031.5
Lane 7	0.6535		0.5892		0.223223		67827
Lane 8	0.864116		0.683834		0.124556		51794.5
Lane 9	0.770431		0.489844		0.154058		68253.1
Lane 10	0.985386		0.940692		0.148514		126472
Lane 11	0.70246		0.570399		0.123623		62131
Lane 12	0.634808		0.697746		0.0499408		110864
Lane 13	0.538489		0.498405		0.295489		95486.4
Lane 14	0.3245		0.176296		0.249114		13148
Lane 15	0.131951		0.0589788		0.20716		39675.5
Lane 16	0.769645		0.572473		0.102103		31226.4
Lane 17	0.336031		0.343528		0.323474		12394.8
Lane 18	0.506353		0.803107		0.322353		19766
Lane 19	0.246785		0.694316		0.234296		2384.42
Lane 21	0.0133408		0.0752347		0.0346985		2666.48
Lane 22	0.0437071		0.126631		0.273315		2817.29
Lane 23	0.108133		0.86077		0.22473		2094.89
Lane 24	0.0746578		0.107939		0.308403		2732.34
							total
SD	AKT	P-AKT	Her3	P-Her3	Her2	P-Her2	MAPK	P-MAPK
Gruppe 1	0.0880494		0.108405		0.0317016		11994.9
Gruppe 2	0.123589		0.143034		0.0512679		27399.1
Gruppe 3	0.200678		0.24866		0.0779019		28620.5
Gruppe 4	0.0811136		0.334898		0.0949741		265.407
							total
SE	AKT	P-AKT	Her3	P-Her3	Her2	P-Her2	MAPK	P-MAPK	N
Gruppe 1	0.0393769		0.0484803		0.0141774		5364.28		6
Gruppe 2	0.0552707		0.0639667		0.0229277		12253.3		6
Gruppe 3	0.0897461		0.111204		0.0348388		12799.5		6
Gruppe 4	0.0405568		0.167449		0.0474871		132.704		5
Ratio Phospho-Total
Vehicle	0.48088		0.653643		0.1866		0.660964
205.10.2	0.769864		0.675779		0.133288		1.34508
pertuzumab	0.447638		0.475067		0.252229		1.96028
205.10.2 + pertuzumab	0.0677431		0.270912		0.182522		9.54676
	AKT		HER3		HER2		MAPK
