# Supplementary material for: Direct estrogen receptor (ER) / HER family crosstalk mediating sensitivity to lumretuzumab and pertuzumab in ER+ breast cancer
Source: PLoS One. 2017 May 11;12(5):e0177331. doi: 10.1371/journal.pone.0177331 (PMC5426757; doi:10.1371/journal.pone.0177331)
Supplement: S1 Dataset — (ZIP) [file pone.0177331.s001.zip › Raw data for Collins et al/Fig3 raw data.xlsx]

## Sheet: IP Her2 - ERalpha
IP HER2 - ERα
1
IP mit Herceptin ERα blot	total	%												Her2	7.09096
1	16030.4	7.09096												Her2	7.82734
2	17695.1	7.82734												ERα	0.437037
3	988	0.437037												ERα	0.867726
4	1961.65	0.867726												Her2 + ERα	100
5	226068	100												Her2 + ERα	91.6985
6	207301	91.6985												-	0.853725
7	1930	0.853725												-	0.705708
8	1595.38	0.705708
2
IP mit ERα Her2 Blot														Her2	10.8497
1	40232.9	10.8497												Her2	8.91367
2	33053.7	8.91367												ERα	1.93576
3	7178.19	1.93576												ERα	2.03827
4	7558.33	2.03827												Her2 + ERα	100
5	370820	100												Her2 + ERα	92.0463
6	341326	92.0463												-	1.55434
7	5763.8	1.55434												-	0.182043
8	675.05	0.182043
3
														Her2	0.95913
1	2492	0.95913												Her2	0.823266
2	2139	0.823266												ERα	100
3	259819	100												ERα	98.9772
4	257161	98.9772												Her2 + ERα	63.1471
5	164068	63.1471												Her2 + ERα	79.7706
6	207259	79.7706												-	0.931803
7	2421	0.931803												-	0.622834
8	1618.24	0.622834
4
														Her2	95.4726
1	530167	95.4726												Her2	100
2	555308	100												ERα	2.86591
3	15914.6	2.86591												ERα	2.70393
4	15015.1	2.70393												Her2 + ERα	89.0982
5	494769	89.0982												Her2 + ERα	89.195
6	495307	89.195												-	2.28954
7	12714	2.28954												-	1.91501
8	10634.2	1.91501
5
														Her2	15.5093
1	7721.82	15.5093												Her2	22.4759
2	11190.4	22.4759												ERα	10.8736
3	5413.82	10.8736												ERα	12.3818
4	6164.73	12.3818												Her2 + ERα	95.6054
5	47600.5	95.6054												Her2 + ERα	100
6	49788.5	100												-	7.2326
7	3601	7.2326												-	6.10396
8	3039.07	6.10396
6
														Her2	57.6228
1	160071	57.6228												Her2	66.343
2	184295	66.343												ERα	1.2245
3	3401.55	1.2245												ERα	1.76356
4	4899	1.76356												Her2 + ERα	89.0086
5	247258	89.0086												Her2 + ERα	100
6	277791	100												-	2.5224
7	7007	2.5224												-	1.9602
8	5445.26	1.9602

## Sheet: IP Her3 - ERalpha
IP Her3 - ERα
1
1	3246.5	1.87171												- Her3	1.87171
2	1329.95	0.766758												+ Her3	0.766758
3	92356.1	53.2462												- ERα	53.2462
4	96371	55.5609												+ ERα	55.5609
5	173451	100												- Her3 Erα	100
6	165347	95.3278												+ Her3 Erα	95.3278
7	1330.88	0.767295												- -	0.767295
8	3621.65	2.088												+ -	2.088
2
1	13670.2	5.71916												- Her3	5.71916
2	11570.5	4.84068												+ Her3	4.84068
3	6266.03	2.62149												- ERα	2.62149
4	4796.68	2.00677												+ ERα	2.00677
5	239025	100												- Her3 Erα	100
6	197678	82.7018												+ Her3 Erα	82.7018
7	5185.4	2.1694												- -	2.1694
8	1806.99	0.755983												+ -	0.755983
3
1	9459.57	2.67811												- Her3	2.67811
2	10234	2.89736												+ Her3	2.89736
3	298987	84.6464												- ERα	84.6464
4	310783	87.9861												+ ERα	87.9861
5	302565	85.6595												- Her3 Erα	85.6595
6	353219	100												+ Her3 Erα	100
7	1262	0.357286												- -	0.357286
8	890.67	0.252158												+ -	0.252158
4
1	965774	100												- Her3	100
2	937149	97.0361												+ Her3	97.0361
3	7509.52	0.777565												- ERα	0.777565
4	9964.78	1.03179												+ ERα	1.03179
5	745054	77.1458												- Her3 Erα	77.1458
6	784348	81.2144												+ Her3 Erα	81.2144
7	8620.36	0.892586												- -	0.892586
8	4232.74	0.438274												+ -	0.438274
5
1	4638.67	4.20627												- Her3	4.20627
2	1606.27	1.45654												+ Her3	1.45654
3	9356.25	8.4841												- ERα	8.4841
4	36746.4	33.3211												+ ERα	33.3211
5	16238.7	14.725												- Her3 Erα	14.725
6	110280	100												+ Her3 Erα	100
7	305.06	0.276624												- -	0.276624
8	981	0.889556												+ -	0.889556
6
1	19076.1	13.2423												- Her3	13.2423
2	144054	100												+ Her3	100
3	775.21	0.53814												- ERα	0.53814
4	1068.72	0.74189												+ ERα	0.74189
5	4589.27	3.1858												- Her3 Erα	3.1858
6	124494	86.4219												+ Her3 Erα	86.4219
7	725.17	0.503403												- -	0.503403
8	832.66	0.578021												+ -	0.578021
