# Supplementary material for: Direct estrogen receptor (ER) / HER family crosstalk mediating sensitivity to lumretuzumab and pertuzumab in ER+ breast cancer
Source: PLoS One. 2017 May 11;12(5):e0177331. doi: 10.1371/journal.pone.0177331 (PMC5426757; doi:10.1371/journal.pone.0177331)
Supplement: S1 Dataset — (ZIP) [file pone.0177331.s001.zip › Raw data for Collins et al/Fig4 raw data.xlsm]

## Sheet: Data_Tumorvolume (D57)
Studyheader	Studyname	HBCx-19_002
	Responsible	Xentech
	Study Date
	Report Date
	Measurable	Tumor volume
Groupheader	Description	vehicle	0	4	8	11	14	19	22	25	28	32	35
GroupBody		Test
		Date	2015-05-07	2015-05-11	2015-05-15	2015-05-18	2015-05-21	2015-05-26	2015-05-29	2015-06-01	2015-06-04	2015-06-08	2015-06-11
	Group	Animal \ Rel. Day	22	26	30	33	36	41
	1	1	75	196	486	786.5	1436.5	2890
		2	126	196	445.5	600	1352	3034.5
		3	171.5	288	550	786.5	1267.5	2176
		4	196	405	786.5	1267.5	1800	4400
		5	108	196	405	600	1008	2688
		6	126	196	405	600	936	2304
		7	171.5	364.5	665.5	1008	1800	2890
		8	75	126	320	550	847	1568
		9	108	196	405	600	1008	2304
		10	196	405	600	726	1470	2304
Groupsummary		Mean	135.3	256.85	506.85	752.45	1292.5	2655.85
		STDEV	45.8568	101.155	143.04	227.926	343.02	751.383
		SEM	14.5012	31.988	45.2333	72.0764	108.472	237.608
		Median	126	196	465.75	663	1309.75	2496
	IQR	Median-1.Quartile	18	0	60.75	63	301.75	192
	IQR	3.Quartile-Median	45.5	149.375	121.75	123.5	151.875	394
		Percent_Mean	1	1.89837	3.74612	5.56135	9.55285	19.6293
		Percent_Median	1	1.55556	3.69643	5.2619	10.3948	19.8095
Groupheader	Description	lumretuzumab 3 mg/kg
GroupBody		Test
		Date	2015-05-07	2015-05-11	2015-05-15	2015-05-18	2015-05-21	2015-05-26	2015-05-29	2015-06-01	2015-06-04	2015-06-08	2015-06-11
	Group	Animal \ Rel. Day	22	26	30	33	36	41	44	47	50	54	57
	2	1	126	126	171.5	196	288	405	500	665.5	726	1267.5	1568
		2	75	108	171.5	196	288	405	405	405	665.5	786.5	1098.5
		3	108	256	364.5	405	550	936	1267.5	1666	3034.5
		4	196	196	288	364.5	550	936	1183	1470	2048
		5	126	126	126	196	320	405	486	650	907.5	1352	1764
		6	256	288	405	550	936	1470	2304
		7	126	171.5	196	220.5	320	445.5	726	726	936	936	1568
		8	75	126	126	196	220.5	364.5	550	600	786.5	1008	2048
		9	171.5	196	320	445.5	650	786.5	1152	1436.5	2560
		10	108	108	108	108	62.5	62.5	75	75	75	75	108
Groupsummary		Mean	136.75	170.15	227.65	287.75	418.5	621.6	864.85	854.889	1304.33	904.167	1359.08
		STDEV	56.3369	63.3947	107.827	142.908	252.848	407.584	636.6	541.363	996.139	457.323	686.873
		SEM	17.8153	20.0472	34.098	45.1913	79.9575	128.889	201.31	180.454	332.046	186.701	280.415
		Median	126	148.75	183.75	208.25	320	425.25	638	665.5	907.5	972	1568
	IQR	Median-1.Quartile	18	22.75	46.375	12.25	32	20.25	148.5	65.5	181.5	148.125	352.125
	IQR	3.Quartile-Median	34.125	47.25	128.25	186.625	230	473.375	537.25	771	1140.5	230.625	147
		Percent_Mean	1	1.24424	1.66472	2.1042	3.06033	4.54552	6.32431	6.25147	9.53809	6.61182	9.93845
		Percent_Median	1	1.18056	1.45833	1.65278	2.53968	3.375	5.06349	5.28175	7.20238	7.71429	12.4444
Groupheader	Description	pertuzumab 3 mg/kg
GroupBody		Test
		Date	2015-05-07	2015-05-11	2015-05-15	2015-05-18	2015-05-21	2015-05-26	2015-05-29	2015-06-01	2015-06-04	2015-06-08	2015-06-11
	Group	Animal \ Rel. Day	22	26	30	33	36	41	44	47	50	54	57
	3	1	126	126	126	171.5	256	256	288	288	288	288	405
		2	108	108	108	171.5	196	256	405	550	600	786.5	1267.5
		3	75	108	108	171.5	171.5	171.5	171.5	171.5	171.5	171.5	196
		4	126	126	126	171.5	171.5	256	256	256	256	256	288
		5	171.5	171.5	171.5	196	196	288	405	405	405	405	405
		6	108	108	108	108	108	108	126	126	108	108	171.5
		7	256	256	288	364.5	364.5	500	500	500	550	550	726
		8	126	171.5	256	364.5	405	665.5	726	936	1267.5	2025
		9	171.5	171.5	171.5	196	196	196	320	288	288	288	320
		10	108	108	108	171.5	256	256	288	288	288	288	288
Groupsummary		Mean	137.6	145.45	157.1	208.65	232.05	295.3	348.55	380.85	422.2	516.6	451.889
		STDEV	50.8461	47.8699	65.7507	85.5892	91.4219	165.143	173.002	236.129	334.331	564.941	346.404
		SEM	16.0789	15.1378	20.7922	27.0657	28.9102	52.2228	54.708	74.6704	105.725	178.65	115.468
		Median	126	126	126	171.5	196	256	304	288	288	288	320
	IQR	Median-1.Quartile	18	18	18	0	18.375	45	40	24	24	24	32
	IQR	3.Quartile-Median	34.125	45.5	45.5	24.5	60	24	101	188.25	225.75	225.75	85
		Percent_Mean	1	1.05705	1.14172	1.51635	1.68641	2.14608	2.53307	2.76781	3.06831	3.75436	3.28408
		Percent_Median	1	1	1	1.36111	1.55556	2.03175	2.4127	2.28571	2.28571	2.28571	2.53968
Groupheader	Description	fulvestrant 50 mg/kg
GroupBody		Test
		Date	2015-05-07	2015-05-11	2015-05-15	2015-05-18	2015-05-21	2015-05-26	2015-05-29	2015-06-01	2015-06-04	2015-06-08	2015-06-11
	Group	Animal \ Rel. Day	22	26	30	33	36	41	44
	4	1	126	256	500	726	1267.5	2601
		2	75	171.5	364.5	500	786.5	1352	2025
		3	196	288	320	550	726	1568	2601
		4	108	196	405	600	1008	1800	2745.5
		5	126	126	171.5	320	445.5	936	1183
		6	126	220.5	320	486	650	1352	2137.5
		7	108	196	364.5	550	936	2176
		8	126	196	405	864	1183	1800	3078
		9	171.5	288	550	726	936	1267.5	2025
		10	196	288	600	786.5	1267.5	2560
Groupsummary		Mean	135.85	222.6	400.05	610.85	920.6	1741.25	2256.43
		STDEV	39.6499	55.7942	124.759	163.792	273.342	558.902	620.002
		SEM	12.5384	17.6437	39.4522	51.7954	86.4383	176.74	234.339
		Median	126	208.25	384.75	575	936	1684	2137.5
	IQR	Median-1.Quartile	13.5	12.25	53.625	62.5	194.875	332	112.5
	IQR	3.Quartile-Median	34.125	71.75	91.5	151	203.25	398	535.75
		Percent_Mean	1	1.63857	2.94479	4.4965	6.77659	12.8174	16.6097
		Percent_Median	1	1.65278	3.05357	4.56349	7.42857	13.3651	16.9643
Groupheader	Description	lumretuzumab 3 mg/kg + pertuzumab 3 mg/kg
GroupBody		Test
		Date	2015-05-07	2015-05-11	2015-05-15	2015-05-18	2015-05-21	2015-05-26	2015-05-29	2015-06-01	2015-06-04	2015-06-08	2015-06-11
	Group	Animal \ Rel. Day	22	26	30	33	36	41	44	47	50	54	57
	5	1	75	75	62.5	75	126	171.5	196	288	405	726	1008
		2	108	108	108	171.5	196	288	256	256	256	171.5	256
		3	126	126	126	126	171.5	171.5	171.5	171.5	171.5	126	220.5
		4	196	256	364.5	364.5	500	726	847	1267.5	2025
		5	126	126	126	171.5	256	256	256	256	256	196	196
		6	75	108	108	171.5	196	196	256	256	364.5	256	288
		7	126	196	220.5	245	320	352	416	384	486	486	526.5
		8	256	256	256	256	288	288	288	288	364.5	364.5	364.5
		9	171.5	171.5	171.5	196	288	405	486	486	786.5	1267.5	2176
		10	108	108	108	108	126	126	126	126	87.5	75	75
Groupsummary		Mean	136.75	153.05	165.1	188.5	246.75	298	329.85	377.9	520.25	407.611	567.833
		STDEV	56.3369	64.1407	90.9816	83.6105	112.034	173.687	211.32	328.28	562.404	381.155	661.469
		SEM	17.8153	20.2831	28.7709	26.44	35.4283	54.9247	66.8254	103.811	177.848	127.052	220.49
		Median	126	126	126	171.5	226	272	256	272	364.5	256	288
	IQR	Median-1.Quartile	18	18	18	34.125	48.375	94.375	45	16	108.5	84.5	67.5
	IQR	3.Quartile-Median	34.125	63.875	82.25	61.25	62	64	128	88	101.25	230	238.5
		Percent_Mean	1	1.1192	1.20731	1.37843	1.80439	2.17916	2.41207	2.76344	3.80439	2.9807	4.15235
		Percent_Median	1	1	1	1.36111	1.79365	2.15873	2.03175	2.15873	2.89286	2.03175	2.28571
Groupheader	Description	lumretuzumab 3 mg/kg + fulvestrant 50 mg/kg
GroupBody		Test
		Date	2015-05-07	2015-05-11	2015-05-15	2015-05-18	2015-05-21	2015-05-26	2015-05-29	2015-06-01	2015-06-04	2015-06-08	2015-06-11
	Group	Animal \ Rel. Day	22	26	30	33	36	41	44	47	50	54	57
	6	1	126	126	171.5	196	288	405	600	786.5	1267.5	1800	2456.5
		2	87.5	196	288	405	550	726	1183	1183	1912.5	2601
		3	196	405	550	726	1008	1080	1568	1666	2137.5
		4	108	108	126	171.5	364.5	364.5	500	500	726	726	936
		5	126	126	126	196	256	364.5	405	500	726	786.5	1008
		6	126	171.5	196	256	288	364.5	500	550	665.5	726	1098.5
		7	75	108	108	171.5	171.5	196	288	405	550	550	726
		8	108	108	108	196	288	288	445.5	445.5	600	786.5	1470
		9	171.5	256	288	405	550	550	600	786.5	1008	1267.5	1568
		10	196	196	364.5	500	864	1183	1800	2601
Groupsummary		Mean	132	180.05	232.6	322.3	462.8	552.15	788.95	942.35	1065.89	1155.44	1323.29
		STDEV	42.4807	93.315	142.645	184.379	279.357	338.417	531.155	704.128	589.878	709.657	580.554
		SEM	13.4336	29.5088	45.1084	58.3059	88.3404	107.017	167.966	222.665	196.626	250.901	219.429
		Median	126	148.75	183.75	226	326.25	384.75	550	668.25	726	786.5	1098.5
	IQR	Median-1.Quartile	18	36.25	57.75	30	38.25	20.25	90.875	168.25	60.5	60.5	126.5
	IQR	3.Quartile-Median	34.125	47.25	104.25	179	223.75	297.25	487.25	415.625	541.5	614.125	420.5
		Percent_Mean	1	1.36402	1.76212	2.44167	3.50606	4.18295	5.97689	7.13902	8.07492	8.75331	10.0249
		Percent_Median	1	1.18056	1.45833	1.79365	2.58929	3.05357	4.36508	5.30357	5.7619	6.24206	8.71825
Groupheader	Description	pertuzumab 3 mg/kg + fulvestrant 50 mg/kg
GroupBody		Test
		Date	2015-05-07	2015-05-11	2015-05-15	2015-05-18	2015-05-21	2015-05-26	2015-05-29	2015-06-01	2015-06-04	2015-06-08	2015-06-11
	Group	Animal \ Rel. Day	22	26	30	33	36	41	44	47	50	54	57
	7	1	75	75	75	108	108	62.5	40	18	18	18	18
		2	108	108	108	62.5	108	62.5	40	40	40	75	75
		3	171.5	171.5	196	288	288	288	320	445.5	550	936	1008
		4	126	171.5	171.5	196	256	364.5	364.5	364.5	500	364.5	500
		5	196	196	256	256	405	288	256	288	320	288	288
		6	108	108	108	108	108	126	126	126	126	126	126
		7	196	288	364.5	500	665.5	936	1183	1470	2176
		8	126	171.5	171.5	196	288	288	405	405	405	288	288
		9	171.5	256	256	405	405	550	550	550	445.5	405	550
		10	108	171.5	171.5	256	364.5	500	665.5	726	936	936	1183
Groupsummary		Mean	138.6	171.7	187.8	237.55	299.6	346.55	395	443.3	551.65	381.833	448.444
		STDEV	42.066	65.5651	86.1843	136.548	174.042	265.206	344.565	424.451	632.727	339.967	410.159
		SEM	13.3024	20.7335	27.2539	43.1801	55.0368	83.8655	108.961	134.223	200.086	113.322	136.72
		Median	126	171.5	171.5	226	288	288	342.25	384.75	425.25	288	288
	IQR	Median-1.Quartile	18	47.625	47.625	96	143	121.5	183.75	218.25	250.75	162	162
	IQR	3.Quartile-Median	45.5	18.375	69.5	54	106.875	178.125	171.5	139.125	112.25	117	262
		Percent_Mean	1	1.23882	1.35498	1.71392	2.16162	2.50036	2.84993	3.19841	3.98016	2.75493	3.23553
		Percent_Median	1	1.36111	1.36111	1.79365	2.28571	2.28571	2.71627	3.05357	3.375	2.28571	2.28571
Groupheader	Description	lumretuzumab 3 mg/kg + pertuzumab 3 mg/kg + fulvestrant 50 mg/kg
GroupBody		Test
		Date	2015-05-07	2015-05-11	2015-05-15	2015-05-18	2015-05-21	2015-05-26	2015-05-29	2015-06-01	2015-06-04	2015-06-08	2015-06-11
	Group	Animal \ Rel. Day	22	26	30	33	36	41	44	47	50	54	57
	8	1	126	108	75	62.5	62.5	108	108	75	75	75	75
		2	75	126	126	126	171.5	171.5	171.5	171.5	171.5	171.5	126
		3	108	62.5	108	126	171.5	171.5	171.5	171.5	171.5	171.5	171.5
		4	126	108	108	108	171.5	171.5	171.5	196	196	171.5	171.5
		5	196	75	40	40	40	32	32	32	32	32	18
		6	126	108	108	108	108	108	171.5	171.5	171.5	171.5	171.5
		7	256	256	256	256	364.5	288	288	288	364.5	364.5	364.5
		8	126	75	40	40	32	18	13.5	13.5	13.5	13.5	13.5
		9	171.5	196	196	196	288	288	288	288	405	405	405
		10	75	75	75	75	75	108	108	62.5	32	32	32
Groupsummary		Mean	138.55	118.95	113.2	113.75	148.45	146.45	152.35	146.95	163.25	160.8	154.85
		STDEV	55.599	61.5632	67.5998	68.6154	109.284	91.8868	91.8731	98.5084	135.355	134.917	136.776
		SEM	17.5819	19.468	21.3769	21.6981	34.5585	29.0572	29.0528	31.1511	42.8029	42.6645	43.2522
		Median	126	108	108	108	139.75	139.75	171.5	171.5	171.5	171.5	148.75
	IQR	Median-1.Quartile	13.5	33	33	42.375	74.125	31.75	63.5	105.875	128.75	128.75	106
	IQR	3.Quartile-Median	34.125	13.5	13.5	18	31.75	31.75	0	18.375	18.375	0	22.75
		Percent_Mean	1	0.858535	0.817034	0.821003	1.07145	1.05702	1.0996	1.06063	1.17827	1.16059	1.11765
		Percent_Median	1	0.857143	0.857143	0.857143	1.10913	1.10913	1.36111	1.36111	1.36111	1.36111	1.18056
Groupheader	Description
GroupBody		Test
		Date
	Group	Animal \ Rel. Day
	9	1
		2
		3
		4
		5
		6
		7
		8
		9
		10
Groupsummary		Mean
		STDEV
		SEM
		Median
	IQR	Median-1.Quartile
	IQR	3.Quartile-Median
		Percent_Mean
Finished		Percent_Median
	Description
		Test
		Date
	Group	Animal \ Rel. Day
	10	1
		2
		3
		4
		5
		6
		7
		8
		9
		10
		Mean
		STDEV
		SEM
		Median
	IQR	Median-1.Quartile
	IQR	3.Quartile-Median
		Percent_Mean
		Percent_Median
